# Supplementary material for: Association of Circulating Heme Oxygenase-1, Lipid Profile and Coronary Disease Phenotype in Patients with Chronic Coronary Syndrome
Source: Antioxidants (Basel). 2021 Dec 15;10(12):2002. doi: 10.3390/antiox10122002 (PMC8698632; doi:10.3390/antiox10122002)
Supplement: Supplementary file 1 [file antioxidants-10-02002-s001.zip]

Archive with 1 entries (1 files):
- antioxidants-1501517-supplementary.pdf
